# Supplementary material for: A deleterious variant of INTS1 leads to disrupted sleep–wake cycles
Source: Dis Model Mech. 2024 Aug 27;17(8):dmm050746. doi: 10.1242/dmm.050746 (PMC11381918; doi:10.1242/dmm.050746)
Supplement: Table S2. Rare homozygous variants that survived filtering [file dmm-17-050746-TableS2.xlsx]

## Sheet: Sheet1
Supplementary information S1. Clinical features of the reported individuals and comparison to the literature
Clinical feature	Current report (III-3)	Current report (III-4)	Oegema et al. 2017 (P1)	Oegema et al. 2017 (P2)	Oegema et al. 2017 (P3)	Krall et al. 2019 (P1)	Krall et al. 2019 (P2)	Krall et al. 2019 (P3)	Krall et al. 2019 (P4)	Krall et al. 2019 (P5)	Zhang et al. 2020 (P1)	Zhang et al. 2020 (P2)
Age at last evaluation	9 yrs	7 yrs	9 yr	19 yr	6 yr	14 yr	9 yr	11 yr	6 yr	21 mo	5 yr	11 yr
Gender	male	female	female	male	male	male	male	male	female	male	female	male
Ethnicity	Middle Eastern	Middle Eastern	Dutch	Dutch	Dutch	Mexican	Mexican	Pakistan	Pakistan	European Caucasian	Chinese	Chinese
Parental consanguinity	yes	yes	NA	NA	NA	no	no	yes	yes	no	no	no
Head circumference (Z score)	Z < -4	Z< -4	0.5 SD	-2.5 SD	-2.3 SD	1.21 SD	Z -0.59	+0.5 SD	NA	Z -1.41	NA	NA
FTT/short stature	yes	yes	yes	yes	yes	yes	no	no	no	yes	yes	yes
Dysmorphic features	plagiocephaly, hypertelorism	hypertelorism, upslanting palpebral fissures, flat philtrum, high palate	frontal bossing, hypertelorism, dolicocephaly	frontal bossing, hypertelorism, dolicocephaly	frontal bossing, hypertelorism, dolicocephaly	hypertelorism, small, slanted palpebral fissures, epicanthal folds, broad/bulbous nasal tip, low-set ears, deep and long philtrum, downturned mouth, microretrognathia	hypertelorism, small, slanted palpebral fissures, epicanthal folds, broad/bulbous nasal tip, low-set ears, deep and long philtrum, downturned mouth, microretrognathia	hypertelorism, frontal bossing, full cheeks, downturned mouth, microretrognathia	hypertelorism, frontal bossing, downturned mouth, microretrognathia	broad/bulbous nasal tip, full cheeks	hyperteolrism	NA
Developmental delay	profound	profound	moderate/severe	severe	severe	yes	yes	yes	yes	yes	severe	severe
Ambulatory	non ambulant	non ambulant	walks with aid	walks with aid	non ambulant	wide based and unsteady gait	unsetady gait; walks with assistance	abnormal gait	normal	non ambulant	walked unaided at 4 yrs	delay
Speech	nonverbal	nonverbal	nonverbal	nonverbal	nonverbal	single word and nonverbal communication	nonverbal	delay	nonverbal	nonverbal	nonverbal	nonverbal
Autism	no	no	no	no	no	no	yes	yes	yes	no	yes	no
Axial hypotonia	yes	yes	yes	yes	yes	yes	yes	yes	yes	yes	NA	NA
Limb spasticity	yes	yes	NA	NA	NA	NA	NA	NA	NA	NA	NA	NA
Seizures	yes	yes	yes	no	no	no	no	no	no	no	no	no
Brain MRI	normal	normal (MRI and MRS)	hypoplastic cerebellar inferior vermis	normal	normal	cerebellar tonsils at lower end of normal	small anterior commissure, mildly reduced volume of callosal splenium and adenohypophysis	normal	NA	focal area of signal dropout involving right cerebellar hemisphere, possibly small cavernoma	NA	NA
Ophtho	bilateral cataracts, strabismus	bilateral cataracts	cataract	cataract	cataract	retinal coloboma, microphthalmia/microcornea, cataracts	microphthalmia/microcornea, cataracts	cataracts, strabismus	cataracts	cataracts	cataracts, strabismus	cataracts, strabismus
Cardiac malformation	ASD, VSD	bicuspid aortic valve	no	no	congenital heart defect	no	no	no	no	no	NA	NA
Orthopedic		scoliosis	pectus deformity, irregularly implanted and overlapping toes	pectus deformity, irregularly implanted and overlapping toes	pectus deformity, irregularly implanted and overlapping toes	pectus deformity,	pectus deformity, scoliosis	NA	NA	NA	pectus deformity
Other	Hodgkin lymphoma	premature loss of primary teeth		renal dyslasia, cleft lip and palate			unilateral multicystic dysplastic kidney		renal malformation		poor hearing, slightly enlarged clitoris	bilateral cryptorchidism and hypogonadism
INTS1 variants (NM_001080453.3)	c.5224G>A; p.(Glu1742Lys) and c.6506G>T (Gly2169Val) (hom)	c.5224G>A; p.(Glu1742Lys) and c.6506G>T (Gly2169Val) (hom)	c.5351C>A; p.(Ser1784Ter) (hom)	c.5351C>A; p.(Ser1784Ter) (hom)	c.5351C>A; p.(Ser1784Ter) (hom)	c.229C>T; p.(Arg77Cys) and c.5398dupC; p.(Arg1800Profs*20) - comp het	c.229C>T; p.(Arg77Cys) and c.5398dupC; p.(Arg1800Profs*20) - comp het	c.5621C>T; p.(Pro1874Leu) (hom)	c.5621C>T; p.(Pro1874Leu) (hom)	c.5290delC; p.(Leu1764Cysfs*16) and c.6491T>C; p.(Leu2164Pro) - comp het	c.1645A>G; p.(Met549Val) and c.5881C>T; p.(Gln1961Ter)	c.1645A>G; p.(Met549Val) and c.5881C>T; p.(Gln1961Ter) - comp het
